# Supplementary material for: Anti-Fn14 Antibody-Conjugated Nanoparticles Display Membrane TWEAK-Like Agonism †
Source: Pharmaceutics. 2021 Jul 13;13(7):1072. doi: 10.3390/pharmaceutics13071072 (PMC8308961; doi:10.3390/pharmaceutics13071072)
Supplement: Supplementary file 1 [file pharmaceutics-13-01072-s001.zip]

Archive with 1 entries (1 files):
- pharmaceutics-1263624-supplementary.pdf
